# Supplementary material for: Preparation of an Antioxidant Assembly Based on a Copolymacrolactone Structure and Erythritol following an Eco-Friendly Strategy
Source: Antioxidants (Basel). 2022 Dec 15;11(12):2471. doi: 10.3390/antiox11122471 (PMC9774145; doi:10.3390/antiox11122471)
Supplement: Supplementary file 1 [file antioxidants-11-02471-s001.zip]

Archive with 1 entries (1 files):
- antioxidants-2032999-supplementary.pdf
